# Supplementary material for: Role of microRNA221 in regulating normal mammary epithelial hierarchy and breast cancer stem-like cells
Source: Oncotarget. 2015 Feb 17;6(6):3709–21. doi: 10.18632/oncotarget.2888 (PMC4414148; doi:10.18632/oncotarget.2888)
Supplement: Supplementary file 2 [file oncotarget-06-3709-s002.xlsx]

## Sheet: Sheet1
Supplementary Table 1: mRNA was extracted after 3-days induction of miR-221 in MCF10A cells. Genes changed over 1 fold were listed
Probe	Symbol	Description	GenBank	Gene	UniGene	Fold Change	MCF10A Control	MCF10A miR-221 overexpression.CEL
212942_s_at	KIAA1199	KIAA1199	AB033025	57214	Hs.459088	3.3839	7.01318	3.62928
232277_at		AA643687		3.17988	8.50969	5.32981
220475_at	SLC28A3	solute carrier family 28 (sodium-coupled nucleoside transporter), member 3	NM_022127	64078	Hs.591877	2.68082	9.48069	6.79986
226603_at	SAMD9L	sterile alpha motif domain containing 9-like	BE966604	219285	Hs.489118	2.51351	7.8437	5.33019
48031_r_at	C5orf4	chromosome 5 open reading frame 4	H93077	10826	Hs.519694, Hs.713175	2.48831	7.5849	5.0966
238050_at	ANTXR2	anthrax toxin receptor 2	R94785	118429	Hs.162963, Hs.720941	2.44049	8.49953	6.05904
228573_at	ANTXR2	anthrax toxin receptor 2	BE673665	118429	Hs.162963, Hs.720941	2.41407	8.91765	6.50358
226576_at	ARHGAP26	Rho GTPase activating protein 26	AI768563	23092	Hs.654668	2.32389	6.39076	4.06687
242907_at		BF509371			2.30621	6.13805	3.83185
228367_at	ALPK2	alpha-kinase 2	BE551416	115701	Hs.628152	2.20137	7.51861	5.31724
230036_at	SAMD9L	sterile alpha motif domain containing 9-like	BE669858	219285	Hs.489118	2.10007	6.25884	4.15877
235643_at	SAMD9L	sterile alpha motif domain containing 9-like	BE886225	219285	Hs.489118	2.03346	7.47125	5.43779
237169_at		AI266750			2.02483	7.20986	5.18503
220751_s_at	C5orf4	chromosome 5 open reading frame 4	NM_016348	10826	Hs.519694, Hs.713175	2.01019	8.03403	6.02384
1565588_at		BG708117		1.92528	7.38958	5.46429
1555536_at	ANTXR2	anthrax toxin receptor 2	AY040326	118429	Hs.162963, Hs.720941	1.91671	10.5419	8.62523
235775_at	TMTC2	transmembrane and tetratricopeptide repeat containing 2	AI765006	160335	Hs.577775	1.9003	7.1107	5.2104
224940_s_at	PAPPA	pregnancy-associated plasma protein A, pappalysin 1	BF107618	5069	Hs.643599	1.89551	6.39009	4.49457
225524_at	ANTXR2	anthrax toxin receptor 2	AU152178	118429	Hs.162963, Hs.720941	1.89514	11.3035	9.40832
216005_at	TNC	tenascin C	BF434846	3371	Hs.143250	1.88126	7.18084	5.29958
222847_s_at	EGLN3	egl nine homolog 3 (C. elegans)	AI378406	112399	Hs.135507	1.86112	7.13434	5.27322
218148_at	CENPT	centromere protein T	NM_025082	80152	Hs.288382	1.84654	9.9845	8.13796
214930_at	SLITRK5	SLIT and NTRK-like family, member 5	AW449813	26050	Hs.591208	1.82787	7.51524	5.68737
226474_at	NLRC5	NLR family, CARD domain containing 5	AA005023	84166	Hs.528836	1.82536	8.56762	6.74226
227729_at		AL038092			1.82101	8.22819	6.40718
205285_s_at	FYB	FYN binding protein	AI633888	2533	Hs.370503	1.75177	6.75525	5.00348
243540_at		AA156720		1.74886	7.90611	6.15725
1565934_at		H53523			1.74069	7.71439	5.9737
208747_s_at	C1S	complement component 1, s subcomponent	M18767	716	Hs.458355	1.71037	7.29581	5.58544
236981_at	C17orf99	chromosome 17 open reading frame 99	AI242058	100000000	Hs.633034	1.69951	7.4191	5.71959
212658_at	LHFPL2	lipoma HMGIC fusion partner-like 2	N66633	10184	Hs.670094, Hs.79299	1.62939	10.468	8.83859
209719_x_at	SERPINB3	serpin peptidase inhibitor, clade B (ovalbumin), member 3	U19556	6317	Hs.227948	1.62911	6.90993	5.28083
223934_at	SP140L	SP140 nuclear body protein-like	BC004921	93349	Hs.662198	1.60353	7.56625	5.96272
241272_at		BE156417		1.58058	7.13611	5.55552
236987_at	ALPK2	alpha-kinase 2	AI741514	115701	Hs.628152	1.55211	6.7991	5.24699
231343_at		AW300131		1.54328	7.49779	5.9545
201645_at	TNC	tenascin C	NM_002160	3371	Hs.143250	1.52062	11.49	9.9694
210413_x_at		U19557			1.5163	6.02841	4.51211
205290_s_at	BMP2	bone morphogenetic protein 2	NM_001200	650	Hs.73853	1.51155	9.17679	7.66524
205068_s_at	ARHGAP26	Rho GTPase activating protein 26	BE671084	23092	Hs.654668	1.50581	8.96587	7.46006
202748_at	GBP2	guanylate binding protein 2, interferon-inducible	NM_004120	2634	Hs.386567	1.46924	9.26402	7.79478
212067_s_at	C1R	complement component 1, r subcomponent	AL573058	715	Hs.524224	1.46061	8.32978	6.86917
204462_s_at	SLC16A2	solute carrier family 16, member 2 (monocarboxylic acid transporter 8)	NM_006517	6567	Hs.75317	1.46053	10.3336	8.87304
228574_at	TMTC2	transmembrane and tetratricopeptide repeat containing 2	AI862551	160335	Hs.577775	1.45438	7.83283	6.37845
215078_at	SOD2	superoxide dismutase 2, mitochondrial	AL050388	6648	Hs.487046	1.45054	7.85411	6.40357
202688_at	TNFSF10	tumor necrosis factor (ligand) superfamily, member 10	NM_003810	8743	Hs.478275	1.43886	7.19831	5.75945
228534_s_at		BF431920			1.42909	6.40203	4.97294
238439_at	ANKRD22	ankyrin repeat domain 22	AI925518	118932	Hs.217484	1.42859	6.18557	4.75697
235419_at		AW612461		1.40499	8.32895	6.92396
209357_at	CITED2	Cbp/p300-interacting transactivator, with Glu/Asp-rich carboxy-terminal domain, 2	AF109161	10370	Hs.82071	1.40036	6.83856	5.43819
241763_s_at	FBXO32	F-box protein 32	BF244402	114907	Hs.403933	1.39416	6.09507	4.70091
222303_at		AV700891		1.39122	7.59102	6.1998
1565935_at	C4orf21	chromosome 4 open reading frame 21	AF075091	55345	Hs.380346, Hs.713663	1.3736	8.02995	6.65635
205076_s_at	MTMR11	myotubularin related protein 11	NM_006697	10903	Hs.425144	1.37092	9.48351	8.11259
228128_x_at	PAPPA	pregnancy-associated plasma protein A, pappalysin 1	AI110886	5069	Hs.643599	1.35645	6.19037	4.83392
223194_s_at	SLC22A23	solute carrier family 22, member 23	AL512737	63027	Hs.713588	1.35616	7.59947	6.24331
1556034_s_at	MTMR11	myotubularin related protein 11	AK097000	10903	Hs.425144	1.34303	9.34512	8.00208
202454_s_at	ERBB3	v-erb-b2 erythroblastic leukemia viral oncogene homolog 3 (avian)	NM_001982	2065	Hs.118681	1.34261	7.98056	6.63794
227443_at	C9orf150	chromosome 9 open reading frame 150	AI972386	286343	Hs.445356	1.33618	8.17707	6.84089
227266_s_at	FYB	FYN binding protein	BF679849	2533	Hs.370503	1.32471	6.59896	5.27426
203232_s_at	ATXN1	ataxin 1	NM_000332	6310	Hs.434961	1.31837	8.89797	7.5796
205027_s_at	MAP3K8	mitogen-activated protein kinase kinase kinase 8	NM_005204	1326	Hs.432453	1.31537	6.37641	5.06104
237741_at	SLC25A36	solute carrier family 25, member 36	AW514168	55186	Hs.144130	1.3133	7.94388	6.63058
207980_s_at	CITED2	Cbp/p300-interacting transactivator, with Glu/Asp-rich carboxy-terminal domain, 2	NM_006079	10370	Hs.82071	1.31222	9.39481	8.08259
204642_at	S1PR1	sphingosine-1-phosphate receptor 1	NM_001400	1901	Hs.154210	1.29521	6.69203	5.39682
229817_at	ZNF608	zinc finger protein 608	AI452715	57507	Hs.266616	1.28859	6.6087	5.32012
216905_s_at	ST14	suppression of tumorigenicity 14 (colon carcinoma)	U20428	6768	Hs.504315	1.28461	9.91582	8.63121
215955_x_at	ARHGAP26	Rho GTPase activating protein 26	Y10388	23092	Hs.654668	1.28376	8.50562	7.22185
207345_at	FST	follistatin	NM_006350	10468	Hs.9914	1.27348	7.1674	5.89392
228295_at	WDR59	WD repeat domain 59	AI703131	79726	Hs.280951	1.26951	6.13344	4.86392
215564_at	AREG	amphiregulin	AV652031	374	Hs.270833	1.26163	10.7849	9.52331
205014_at	FGFBP1	fibroblast growth factor binding protein 1	NM_005130	9982	Hs.1690	1.25862	10.784	9.52537
205003_at	DOCK4	dedicator of cytokinesis 4	NM_014705	9732	Hs.654652	1.25699	7.89666	6.63966
204328_at	TMC6	transmembrane channel-like 6	NM_007267	11322	Hs.632227	1.25065	8.08791	6.83727
229778_at	C12orf39	chromosome 12 open reading frame 39	BE326710	80763	Hs.130692	1.24213	6.61059	5.36846
1565723_at		BF678148			1.23833	6.86375	5.62542
48030_i_at	C5orf4	chromosome 5 open reading frame 4	H93077	10826	Hs.519694, Hs.713175	1.23286	8.66069	7.42783
205289_at	BMP2	bone morphogenetic protein 2	AA583044	650	Hs.73853	1.23145	7.9246	6.69315
228859_at	C4orf21	chromosome 4 open reading frame 21	BF056790	55345	Hs.380346, Hs.713663	1.22505	8.41667	7.19162
1557258_a_at	BCL10	B-cell CLL/lymphoma 10	AA994334	8915	Hs.193516	1.21639	6.08896	4.87257
201490_s_at	PPIF	peptidylprolyl isomerase F	NM_005729	10105	Hs.381072	1.21473	12.0578	10.8431
202687_s_at	TNFSF10	tumor necrosis factor (ligand) superfamily, member 10	U57059	8743	Hs.478275	1.20798	8.23491	7.02693
210018_x_at	MALT1	mucosa associated lymphoid tissue lymphoma translocation gene 1	AB026118	10892	Hs.601217	1.20158	9.83441	8.63284
1557749_at	EHBP1L1	EH domain binding protein 1-like 1	AK092750	254102	Hs.502867	1.18945	6.52014	5.33069
1555564_a_at	CFI	complement factor I	BC020718	3426	Hs.312485	1.16664	7.10517	5.93853
221748_s_at	TNS1	tensin 1	AL046979	7145	Hs.471381	1.1643	6.18139	5.0171
242843_at	BCAN	brevican	AA622130	63827	Hs.516904, Hs.663621	1.15802	9.4547	8.29668
201859_at	SRGN	serglycin	NM_002727	5552	Hs.1908	1.15759	6.75157	5.59399
228647_at	LOC100049716	hypothetical protein LOC100049716	AI675844	100000000	Hs.655804	1.15614	6.58124	5.42511
221589_s_at	ALDH6A1	aldehyde dehydrogenase 6 family, member A1	AW612403	4329	Hs.293970	1.15569	6.1393	4.98362
1555950_a_at	CD55	CD55 molecule, decay accelerating factor for complement (Cromer blood group)	CA448665	1604	Hs.126517	1.14883	10.9449	9.79608
212124_at	ZMIZ1	zinc finger, MIZ-type containing 1	AF070622	57178	Hs.193118	1.14289	8.63531	7.49242
208309_s_at	MALT1	mucosa associated lymphoid tissue lymphoma translocation gene 1	NM_006785	10892	Hs.601217	1.14221	9.63639	8.49417
221044_s_at		NM_021616		1.13942	6.03175	4.89232
242230_at	ATXN1	ataxin 1	BF438383	6310	Hs.434961	1.1323	7.13401	6.00171
239587_at		AI686890			1.12364	6.57526	5.45162
223740_at	NCRNA00241	non-protein coding RNA 241	AL136708	79992	Hs.664873	1.12333	6.69276	5.56943
242904_x_at	LOC100289246	hypothetical protein LOC100289246	AI351653	100000000	Hs.668561	1.12103	7.60756	6.48652
202005_at	ST14	suppression of tumorigenicity 14 (colon carcinoma)	NM_021978	6768	Hs.504315	1.12068	11.3128	10.1921
202357_s_at		NM_001710		1.11856	9.59207	8.4735
238953_at		AA993833		1.11084	6.13887	5.02803
238961_s_at	FNDC3A	fibronectin type III domain containing 3A	AA452239	22862	Hs.508010	1.10952	10.6966	9.58707
233928_at	ADAMTS9	ADAM metallopeptidase with thrombospondin type 1 motif, 9	AB037733	56999	Hs.656071	1.10733	7.49791	6.39058
240407_at	LOC100126784	hypothetical LOC100126784	AW450035	100000000	Hs.64341	1.09651	6.40192	5.30541
243395_at		AI679555			1.09574	6.31958	5.22384
1558373_s_at		T10213			1.09563	6.19797	5.10234
217504_at	ABCA6	ATP-binding cassette, sub-family A (ABC1), member 6	AA099357	23460	Hs.709514	1.09563	6.28083	5.1852
239654_at	CHD9	chromodomain helicase DNA binding protein 9	T98846	80205	Hs.59159, Hs.622347	1.09233	7.84456	6.75223
243444_at	SRD5A3	steroid 5 alpha-reductase 3	AI221894	79644	Hs.39311	1.08804	7.39202	6.30398
209774_x_at	CXCL2	chemokine (C-X-C motif) ligand 2	M57731	2920	Hs.75765	1.08586	11.0471	9.96121
243683_at	MORF4L2	mortality factor 4 like 2	H43976	9643	Hs.326387	1.08414	6.66827	5.58413
1553031_at	GPR115	G protein-coupled receptor 115	NM_153838	221393	Hs.150131	1.0785	6.20649	5.128
201926_s_at	CD55	CD55 molecule, decay accelerating factor for complement (Cromer blood group)	BC001288	1604	Hs.126517	1.07792	10.7904	9.71253
1562094_at		AF038171			1.07697	6.02809	4.95113
201295_s_at	WSB1	WD repeat and SOCS box-containing 1	BF111821	26118	Hs.446017	1.07697	6.6119	5.53494
202376_at	SERPINA3	serpin peptidase inhibitor, clade A (alpha-1 antiproteinase, antitrypsin), member 3	NM_001085	12	Hs.534293, Hs.710488	1.07405	10.5049	9.43089
223698_at	SLC25A36	solute carrier family 25, member 36	AL136803	55186	Hs.144130	1.07398	6.77321	5.69923
212913_at		BE674960		1.07354	6.49409	5.42055
238946_at		AW469495		1.07246	6.25958	5.18712
201981_at	PAPPA	pregnancy-associated plasma protein A, pappalysin 1	AA148534	5069	Hs.643599	1.06976	6.44579	5.37603
1557383_a_at		AI925316			1.06955	6.50327	5.43372
206540_at	GLB1L	galactosidase, beta 1-like	NM_024506	79411	Hs.181173	1.06835	6.79273	5.72438
225755_at	KLHDC8B	kelch domain containing 8B	AI160540	200942	Hs.13781	1.06102	6.36647	5.30545
205899_at	CCNA1	cyclin A1	NM_003914	8900	Hs.417050	1.05486	7.02596	5.9711
239111_at	PRDM8	PR domain containing 8	AI077328	56978	Hs.373642	1.05201	7.29808	6.24607
1570042_a_at	ADAM9	ADAM metallopeptidase domain 9	BC027996	8754	Hs.591852	1.04986	7.95143	6.90156
203656_at	FIG4	FIG4 homolog, SAC1 lipid phosphatase domain containing (S. cerevisiae)	NM_014845	9896	Hs.529959	1.04965	7.95729	6.90763
236707_at	DAPP1	dual adaptor of phosphotyrosine and 3-phosphoinositides	AA521016	27071	Hs.436271, Hs.708484	1.04643	6.73422	5.68778
210017_at	MALT1	mucosa associated lymphoid tissue lymphoma translocation gene 1	AF070528	10892	Hs.601217	1.04101	10.6234	9.58235
218810_at	ZC3H12A	zinc finger CCCH-type containing 12A	NM_025079	80149	Hs.656294	1.03981	9.69935	8.65953
238038_at		AI075662			1.03623	8.25183	7.21561
237462_at		AW876066		1.03388	7.28882	6.25494
202308_at	SREBF1	sterol regulatory element binding transcription factor 1	NM_004176	6720	Hs.592123	1.03304	7.78533	6.75229
1553861_at	TCP11L2	t-complex 11 (mouse)-like 2	NM_152772	255394	Hs.696047	1.03278	7.99964	6.96686
224486_s_at	C15orf41	chromosome 15 open reading frame 41	BC006254	84529	Hs.48348	1.03082	8.29991	7.26909
209713_s_at	SLC35D1	solute carrier family 35 (UDP-glucuronic acid/UDP-N-acetylgalactosamine dual transporter), member D1	AB044343	23169	Hs.213642	1.02777	9.04212	8.01434
204088_at	P2RX4	purinergic receptor P2X, ligand-gated ion channel, 4	NM_002560	5025	Hs.321709	1.02776	7.5043	6.47655
231726_at	PCDHB14	protocadherin beta 14	NM_018934	56122	Hs.658497	1.02667	6.5494	5.52272
209676_at	TFPI	tissue factor pathway inhibitor (lipoprotein-associated coagulation inhibitor)	J03225	7035	Hs.516578	1.02435	9.78395	8.75959
226028_at	ROBO4	roundabout homolog 4, magic roundabout (Drosophila)	AA156022	54538	Hs.524121	1.0216	8.34881	7.32721
226814_at	ADAMTS9	ADAM metallopeptidase with thrombospondin type 1 motif, 9	AI431730	56999	Hs.656071	1.02108	6.81211	5.79103
227074_at	LOC100131564	hypothetical LOC100131564	AA524669	100000000	Hs.648647, Hs.649526, Hs.714927	1.01378	6.45221	5.43843
232506_s_at	C15orf41	chromosome 15 open reading frame 41	AK026504	84529	Hs.48348	1.01226	7.836	6.82374
237623_at	CST3	cystatin C	AI829605	1471	Hs.304682	1.00917	8.00628	6.99711
218613_at	PSD3	pleckstrin and Sec7 domain containing 3	NM_018422	23362	Hs.434255	1.0091	7.00566	5.99656
209712_at	SLC35D1	solute carrier family 35 (UDP-glucuronic acid/UDP-N-acetylgalactosamine dual transporter), member D1	AI769637	23169	Hs.213642	1.00582	10.0628	9.05694
203988_s_at	FUT8	fucosyltransferase 8 (alpha (1,6) fucosyltransferase)	NM_004480	2530	Hs.654961	1.00518	8.25342	7.24824
236958_at		AW249714		1.00177	6.11677	5.115
1557706_at	ZHX2	zinc fingers and homeoboxes 2	BM677619	22882	Hs.377090, Hs.658443	1.00162	6.21427	5.21265
227062_at	NEAT1	nuclear paraspeckle assembly transcript 1 (non-protein coding)	AU155361	283131	Hs.523789	-1.0007	9.31908	10.3198
205749_at	CYP1A1	cytochrome P450, family 1, subfamily A, polypeptide 1	NM_000499	1543	Hs.72912	-1.0026	5.66068	6.66327
230980_x_at		AI307713			-1.00875	5.09631	6.10506
239784_at		AA398740		-1.01728	6.54528	7.56256
232476_at		AK025105		-1.01835	7.01105	8.02939
241893_at		BE927766		-1.0208	5.2806	6.30141
228936_at		AW073444		-1.02143	5.99556	7.01699
204609_at	CCDC85B	coiled-coil domain containing 85B	AI583181	11007	Hs.66713	-1.02152	6.24278	7.2643
205064_at	SPRR1B	small proline-rich protein 1B	NM_003125	6699	Hs.1076	-1.02637	9.78767	10.814
1566786_at		BC036418		-1.0361	4.99446	6.03056
244610_x_at		AA572726		-1.04104	5.64187	6.68291
234228_at		AK024558		-1.04751	5.36938	6.41689
212910_at	THAP11	THAP domain containing 11	W19873	57215	Hs.632200	-1.04835	9.08833	10.1367
232307_at		AK021554		-1.0506	5.72604	6.77664
220983_s_at	SPRY4	sprouty homolog 4 (Drosophila)	NM_030964	81848	Hs.323308	-1.05398	8.24493	9.29891
244078_at		AI438957			-1.05558	4.98245	6.03803
214079_at	DHRS2	dehydrogenase/reductase (SDR family) member 2	AK000345	10202	Hs.272499	-1.05659	5.28216	6.33875
214549_x_at	SPRR1A	small proline-rich protein 1A	NM_005987	6698	Hs.46320	-1.05748	8.54527	9.60275
209792_s_at	KLK10	kallikrein-related peptidase 10	BC002710	5655	Hs.275464	-1.05763	6.72615	7.78378
220854_at		NM_014123		-1.06158	7.2164	8.27798
244447_at		AW292830		-1.06575	5.91576	6.98151
1568365_at		AJ012497			-1.10455	5.14658	6.25113
1566150_at	CALML4	calmodulin-like 4	AK096198	91860	Hs.709550	-1.11572	5.84053	6.95625
219087_at	ASPN	asporin	NM_017680	54829	Hs.435655	-1.14873	5.78636	6.9351
241628_at		BE049061		-1.14884	4.92519	6.07404
244550_at		AA552017		-1.14945	6.68401	7.83347
242162_at	WDR69	WD repeat domain 69	AA904430	164781	Hs.424594	-1.165	5.81757	6.98258
1563958_at		AL833566			-1.16833	6.20007	7.3684
205916_at	S100A7	S100 calcium binding protein A7	NM_002963	6278	Hs.112408	-1.16953	10.1616	11.3311
237456_at		AI655806			-1.18131	5.51833	6.69964
232291_at	MIR17HG	MIR17 host gene (non-protein coding)	AA256157	407975	Hs.24115, Hs.652877	-1.19321	6.30855	7.50176
235803_at		AA843122		-1.20431	5.32965	6.53396
1565877_at		AF147433			-1.22602	5.19972	6.42574
1569739_at	LOC221946	hypothetical LOC221946	BC033371	221946	Hs.385633	-1.23756	6.14529	7.38285
240730_at		AI040738			-1.27452	5.00474	6.27925
1569540_at		BC035958		-1.30276	5.77032	7.07308
244019_at		T89845			-1.30339	5.81063	7.11401
218990_s_at	SPRR3	small proline-rich protein 3	NM_005416	6707	Hs.139322	-1.3147	7.28815	8.60284
238769_at		AW450572		-1.44319	4.57747	6.02066
213796_at	SPRR1A	small proline-rich protein 1A	AI923984	6698	Hs.46320	-1.7928	7.45978	9.25258
